# Supplementary material for: Dual role of CsrA in regulating the hemolytic activity of Escherichia coli O157:H7
Source: Virulence. 2022 May 24;13(1):859–74. doi: 10.1080/21505594.2022.2073023 (PMC9132389; doi:10.1080/21505594.2022.2073023)
Supplement: Supplemental Material [file KVIR_A_2073023_SM7184.zip]

Archive with 2 entries (2 files):
- 4-Supl_Tables_20220422-R4.docx
- 5-Supl_Figures-20220422-R4.docx
